# Supplementary material for: The Splenic Marginal Zone in Children Is Characterized by a Subpopulation of CD27-Negative, Lowly IGHV-Mutated B Cells
Source: Front Immunol. 2022 Jan 27;13:825619. doi: 10.3389/fimmu.2022.825619 (PMC8828478; doi:10.3389/fimmu.2022.825619)
Supplement: Supplementary file 2 [file Table_1.xlsx]

## Sheet: Tabelle1
Table S1: Human splenic biopsies used in this study.
Age	Gender	Fluidigm 96.96	Frequency among B lymphocytes	IGHV gene mutation
0	M		X
0	W		X
0	W		X
0	M		X
0	M		X
0	M		X
0	W		X
1	W		X
1	W		X
1	W		X
1	M		X
2	M		X	X
2	W		X
2	M		X
2	W		X
3	M	X	X
3	W		X	X
3	W		X
4	M		X
5	W	X	X
6	M		X
10	M		X
11	M		X
11	M		X
11	M		X
12	M	X	X
12	W		X
14	M		X
14	M		X
15	M		X
15	W		X
17	M		X
18	W		X
18	W		X
18	W		X
19	M		X	X
19	M		X
19	M		X
20	M		X
20	M		X
21	W		X
22	M		X
23	W		X
23	M		X
24	W		X
24	M		X
25	M		X
25	M		X
26	W		X
26	W		X
27	W	X	X
27	M		X
28	M		X
29	M		X
29	M		X
32	M		X
32	M		X
33	M		X
33	M		X
34	M		X
34	W		X
35	W		X
37	W		X
38	W		X
38	W		X
39	M		X
40	W		X
42	W		X
42	W		X
42	W		X
42	M		X
43	M		X
44	W		X
44	M		X
46	M		X
46	W		X
46	W		X
47	W		X
47	W		X
47	M		X
48	W	X	X
48	W		X
48	W		X
49	M		X
49	W		X
49	W		X
50	M		X
50	M		X
50	M		X
50	M		X
50	M		X
50	M		X
50	W		X
51	M		X
51	W		X
52	M		X
53	M		X
53	M		X
54	W		X
54	M		X
54	W		X
55	M		X
55	M		X
55	M		X
56	W		X
56	M		X
57	W		X
57	M		X
57	M		X
58	M		X
58	M		X
58	W		X
58	M		X
59	M		X
59	W		X
59	W		X
60	W		X
60	W		X
61	M		X
62	W		X
62	M		X
62	M		X
63	W		X
64	M		X
64	M		X
64	M		X
66	W		X
66	W		X
66	W		X
67	W		X
69	M		X
70	M		X
71	M		X
71	M		X
72	W		X
72	M		X
72	M		X
73	M		X
74	W		X
75	M		X
76	W		X
79	W		X	X
80	W		X
80	W		X
80	M		X
82	W		X
82	M		X
