# Supplementary material for: The Splenic Marginal Zone in Children Is Characterized by a Subpopulation of CD27-Negative, Lowly IGHV-Mutated B Cells
Source: Front Immunol. 2022 Jan 27;13:825619. doi: 10.3389/fimmu.2022.825619 (PMC8828478; doi:10.3389/fimmu.2022.825619)
Supplement: Supplementary file 3 [file Table_2.xlsx]

## Sheet: Tabelle1
Table S2: Selected gene sets for the Fluidigm 96.96 analysis.
Gene symbol	Assay Name	Assay ID	Manufacturer	Cell surface molecule	Differentially expressed among all individuals	Differentially expressed naive vs IgM memory	Supervised naive, memory, sMZ, NOTCH gene set	NOTCH signature	Memory signature
ABCB1	ABCB1_80514_i23	GEP00080514	Fluidigm Inc	X			X
ACKR3	ACKR3_80432_i0	GEP00080432	Fluidigm Inc	X	X
AICDA	AICDA_80433_i3	GEP00080433	Fluidigm Inc
AKT1	AKT1_80509_i6	GEP00080509	Fluidigm Inc		X
ATF3	ATF3_80439_i1	GEP00080439	Fluidigm Inc		X
BACH2	BACH2_80434_i7	GEP00080434	Fluidigm Inc				X
BANK1	BANK1_80436_i11	GEP00080436	Fluidigm Inc			X
BCL6	BCL6_80020_i3	GEP00080020	Fluidigm Inc				X
CCR1	CCR1_79963_i0	GEP00079963	Fluidigm Inc	X
CCR2	CCR2_79966_i0	GEP00079966	Fluidigm Inc	X
CCR6	CCR6_80435_e2	GEP00080435	Fluidigm Inc	X	X	X	X
CD180	CD180_80437_i1	GEP00080437	Fluidigm Inc	X
CD1A	CD1A_80438_i1	GEP00080438	Fluidigm Inc	X
CD1C	CD1C_80440_i3	GEP00080440	Fluidigm Inc	X			X
CD200	CD200_79977_i4	GEP00079977	Fluidigm Inc	X		X
CD24	CD24_80441_e2	GEP00080441	Fluidigm Inc	X			X		X
CD27	CD27_80442_i0	GEP00080442	Fluidigm Inc	X		X	X		X
CD300A	CD300A_80443_i2	GEP00080443	Fluidigm Inc	X
CD38	CD38_24380_i2	GEA00024380	Fluidigm Inc	X			X		X
CD44	CD44_56546_i0	GEP00056546	Fluidigm Inc	X		X
CD5	CD5_80444_i6	GEP00080444	Fluidigm Inc	X	X
CD58	CD58_79289_i2	GEP00079289	Fluidigm Inc	X	X
CD69	CD69_80445_i3	GEP00080445	Fluidigm Inc	X		X
CD80	CD80_79981_i3	GEP00079981	Fluidigm Inc	X	X		X		X
CD81	CD81_80446_i5	GEP00080446	Fluidigm Inc	X
CD9	CD9_80448_i5	GEP00080448	Fluidigm Inc	X
CDK5R1	CDK5R1_80447_e1	GEP00080447	Fluidigm Inc
CDKN1B	CDKN1B_80449_i0	GEP00080449	Fluidigm Inc			X
CHL1	CHL1_80451_i17	GEP00080451	Fluidigm Inc	X
CLEC2B	CLEC2B_80450_i2	GEP00080450	Fluidigm Inc	X	X
CLEC2D	CLEC2D_80452_e2	GEP00080452	Fluidigm Inc	X
CLNK	CLNK_80513_i15	GEP00080513	Fluidigm Inc		X
CR1	CR1_80457_i35	GEP00080457	Fluidigm Inc	X		X	X		X
CR2	CR2_80453_i3	GEP00080453	Fluidigm Inc	X		X	X		X
CXCR4	CXCR4_80454_e2	GEP00080454	Fluidigm Inc	X	X
CXCR5	CXCR5_79971_e1	GEP00079971	Fluidigm Inc	X		X
DTX1	DTX1_80455_i3	GEP00080455	Fluidigm Inc		X		X	X
EBF1	EBF1_80458_i6	GEP00080458	Fluidigm Inc
EGR1	EGR1_80456_i0	GEP00080456	Fluidigm Inc			X
FAS	FAS_80460_i0	GEP00080460	Fluidigm Inc	X
FCER2	FCER2_80459_i5	GEP00080459	Fluidigm Inc	X	X		X
FCRL4	FCRL4_80461_i6	GEP00080461	Fluidigm Inc	X
FOXP1	FOXP1_80467_i18	GEP00080467	Fluidigm Inc
GPR183	GPR183_80462_i0	GEP00080462	Fluidigm Inc	X		X
HCK	HCK_80463_i5	GEP00080463	Fluidigm Inc
HES1	HES1_80464_i0	GEP00080464	Fluidigm Inc				X	X
ICAM1	ICAM1_80465_i2	GEP00080465	Fluidigm Inc	X	X
ICAM2	ICAM2_80466_i2	GEP00080466	Fluidigm Inc	X
ICAM3	ICAM3_79290_i4	GEP00079290	Fluidigm Inc	X
IFNLR1	IFNLR1_80468_i2	GEP00080468	Fluidigm Inc	X	X
IGHD	FLDM-017301_80511_e0	GEP00080511	Fluidigm Inc	X	X		X
IL10RA	IL10RA_80469_i2	GEP00080469	Fluidigm Inc	X
IL12RB1	IL12RB1_80471_i1	GEP00080471	Fluidigm Inc	X
IL15RA	IL15RA_80470_i3	GEP00080470	Fluidigm Inc	X
IL18BP	IL18BP_80473_i0	GEP00080473	Fluidigm Inc		X
IL18R1	IL18R1_80472_i7	GEP00080472	Fluidigm Inc	X
IL27RA	IL27RA_80475_i0	GEP00080475	Fluidigm Inc	X	X
IRAK2	IRAK2_80474_i6	GEP00080474	Fluidigm Inc
ITGAM	ITGAM_80476_i22	GEP00080476	Fluidigm Inc	X
ITGB1	ITGB1_79303_i2	GEP00079303	Fluidigm Inc	X		X
ITGB2	ITGB2_80478_i4	GEP00080478	Fluidigm Inc	X	X
KDM5D	KDM5D_80479_i24	GEP00080479	Fluidigm Inc
KLF2	KLF2_80477_i1	GEP00080477	Fluidigm Inc		X
KLF3	KLF3_80481_i4	GEP00080481	Fluidigm Inc		X
KLF8	KLF8_80483_e4	GEP00080483	Fluidigm Inc
LTB	LTB_80480_i2	GEP00080480	Fluidigm Inc	X	X
LY9	LY9_80482_i0	GEP00080482	Fluidigm Inc	X	X
MTOR	MTOR_80512_i14	GEP00080512	Fluidigm Inc
NOTCH1	NOTCH1_80484_i4	GEP00080484	Fluidigm Inc	X	X		X	X
NOTCH2	NOTCH2_80488_i4	GEP00080488	Fluidigm Inc	X		X	X	X
NT5E	NT5E_56640_i0	GEP00056640	Fluidigm Inc	X			X		X
PCDH9	PCDH9_80485_i0	GEP00080485	Fluidigm Inc	X	X
PRKD1	PRKD1_80486_i15	GEP00080486	Fluidigm Inc
PSEN1	PSEN1_80491_i9	GEP00080491	Fluidigm Inc	X	X		X	X
PSEN2	PSEN2_80487_i5	GEP00080487	Fluidigm Inc	X			X	X
PTK2B	PTK2B_80490_i21	GEP00080490	Fluidigm Inc
PTPRJ	PTPRJ_80489_i5	GEP00080489	Fluidigm Inc	X		X	X		X
RFTN1	RFTN1_80495_i7	GEP00080495	Fluidigm Inc	X			X
RGS1	RGS1_80492_i3	GEP00080492	Fluidigm Inc
RGS2	RGS2_80494_i0	GEP00080494	Fluidigm Inc
RHOB	RHOB_80493_e0	GEP00080493	Fluidigm Inc
RORA	RORA_80497_i6	GEP00080497	Fluidigm Inc
RUNX2	RUNX2_11914_i2	GEA00011914	Fluidigm Inc
SIGLEC11	SIGLEC11_80496_i8	GEP00080496	Fluidigm Inc	X
SIGLEC6	SIGLEC6_80500_i1	GEP00080500	Fluidigm Inc	X	X
SOCS3	SOCS3_80498_e1	GEP00080498	Fluidigm Inc			X
SOX7	SOX7_80499_i0	GEP00080499	Fluidigm Inc
TANK	TANK_80501_i2	GEP00080501	Fluidigm Inc		X
TCL1A	TCL1A_80502_i2	GEP00080502	Fluidigm Inc		X		X
TLR10	TLR10_80503_e3	GEP00080503	Fluidigm Inc	X	X	X
TNFRSF10A	TNFRSF10A_80504_i3	GEP00080504	Fluidigm Inc	X
TNFSF13	TNFSF13_80507_e0	GEP00080507	Fluidigm Inc
TNFSF13B	TNFSF13B_80505_i4	GEP00080505	Fluidigm Inc	X	X
TNFSF4	TNFSF4_80506_i1	GEP00080506	Fluidigm Inc	X
TNFSF8	TNFSF8_80508_i2	GEP00080508	Fluidigm Inc	X	X
TRAF3IP3	TRAF3IP3_80510_i10	GEP00080510	Fluidigm Inc
